# Supplementary material for: Brief report: Assessment of mucosal barrier integrity using serological biomarkers in preclinical stages of rheumatoid arthritis
Source: Front Immunol. 2023 Feb 16;14:1117742. doi: 10.3389/fimmu.2023.1117742 (PMC9977794; doi:10.3389/fimmu.2023.1117742)
Supplement: Supplementary file 1 [file DataSheet_1.xlsx]

## Sheet: Sheet1
subject_id
